# Supplementary material for: Nuclear lactate dehydrogenase A senses ROS to produce α-hydroxybutyrate for HPV-induced cervical tumor growth
Source: Nat Commun. 2018 Oct 24;9:4429. doi: 10.1038/s41467-018-06841-7 (PMC6200739; doi:10.1038/s41467-018-06841-7)
Supplement: Supplementary file 4 — Supplementary Data 1 [file 41467_2018_6841_MOESM4_ESM.xlsx]

## Sheet: 工作表1
Leading Protein	Protein Name	Protein Description	Modified Peptide Seq	Modified Sites	Fold Change (127/126) Between C33A and SiHa Samples	Fold Change (% Oxidized) Between C33A and SiHa Samples	Fold Change (127/126) Between C33A and HeLa Samples	Fold Change (% Oxidized) Between C33A and HeLa Samples
IPI:IPI00947127.1	LDHA	L-lactate dehydrogenase A chain isoform 3	LSVPcILGQNGISDLVK	322	3.5812	2.7414	2.3516	3.431
			VIGSGcNLDSAR	192	5.2682	7.3946	8.4326	6.3813
IPI:IPI00026781.3	FASN	Fatty acid synthase	cTVFHGAQVEDAFR	1828	38.2958	31.1975	28.3852	23.521
			AFDTAGNGYcR	223	2.74616	2.47139	3.52984	3.04013
			ADEASELAcPTPK	2202	1.542	1.3253	3.113	3.561
IPI:IPI00022442.2	NDUFAB1	Acyl carrier protein, mitochondrial	LMcPQEIVDYIADK	140	8.42199	6.01588	3.21489	2.87209
IPI:IPI00376215.2	PRKDC	Isoform 2 of DNA-dependent protein kinase catalytic subunit	AHLPDVcVNLMK	1399	2.7194	2.30157	2.00241	1.81076
			GLSSLLcNFTK	232	4.9655	4.13757	1.95711	1.86694
			cGAALAGHQLIR	25	7.27301	5.65333	3.05391	2.792
			SQGcSEQVLTVLK	3293	2.2428	2.06538	4.84398	3.82716
			cLMDQATDPNILGR	4075	1.8897	1.76243	3.21701	2.7264
			NcISTVVHQGLIR	478	1.81149	1.75546	3.68377	3.33208
			INLVEFcR	630	28.0945	15.7054	5.15617	4.59959
IPI:IPI00294879.1	RANGAP1	Ran GTPase-activating protein 1	SSAcFTLQELK	141	2.18028	2.00505	2.51908	2.26439
IPI:IPI00294879.1(265-277)			QVEVINFGDcLVR	274	2.63607	2.30123	2.55239	2.24275
IPI:IPI00941907.1	STRAP	Serine-threonine kinase receptor-associated protein	GHFGPIHcVR	270	2.05589	1.96368	2.68925	2.50134
IPI:IPI00941907.1(29-37)			GYFLISAcK	36	5.25182	4.69389	5.81723	5.12681
IPI:IPI00941907.1(305-319)			cVLPEEDSGELAKPK	305	4.6237	4.49482	5.30169	5.12717
IPI:IPI00927892.1	PMPCB	Mitochondrial-processing peptidase subunit beta	FHFGDSLcTHK	265	6.32329	4.85571	2.49963	2.30351
IPI:IPI00927892.1(388-399)			LcTSVTESEVAR	389	21.253	19.253	32.2526	30.2352
IPI:IPI00783271.1	LRPPRC	Leucine-rich PPR motif-containing protein, mitochondrial	LIASYcNVGDIEGASK	208	1.87099	1.80876	2.45585	2.3223
			cVANNQVETLEK	930	3.97846	3.27172	2.54337	2.28734
IPI:IPI00844578.1	DHX9	ATP-dependent RNA helicase A	SSVNcPFSSQDMK	1029	26.5114	22.4787	13.2541	12.2025
IPI:IPI00844578.1(237-248)			LAAQScALSLVR	242	4.5103	3.76699	213.371	16.4921
IPI:IPI00964079.1	CCT5	Uncharacterized protein	IAILTcPFEPPKPK	232	1.61308	1.59755	4.07017	3.88122
IPI:IPI00964079.1(380-389)			SLHDALcVIR	386	16.1269	8.21177	1.55884	1.50524
IPI:IPI00964079.1(463-475)			EMNPALGIDcLHK	472	2.74138	2.60466	2.70386	2.57177
IPI:IPI01014602.1	HNRNPD	cDNA FLJ54150, highly similar to Heterogeneous nuclear ribonucleoprotein D0	GFcFITFK	174	11.7711	9.10152	1.81478	1.77539
IPI:IPI00967344.1	CNBP	cellular nucleic acid-binding protein isoform 4	QFVSSSLPDIcYR	47	5.27923	4.46222	17.231	10.1689
IPI:IPI00479385.4	ASMTL	Isoform 1 of N-acetylserotonin O-methyltransferase-like protein	AEAGEAGQATAEAEcHR	274	4.75704	4.04948	2.0743	1.9756
IPI:IPI00479385.4(2-9)			VLcPVIGK	4	14.1562	12.1952	7.293	9.2933
IPI:IPI00303207.3	ABCE1	ATP-binding cassette sub-family E member 1	TQAIVcQQLDLTHLK	201	3.21758	2.98148	4.95648	4.3429
IPI:IPI00908400.1	CAPZA2	cDNA, FLJ78814, highly similar to F-actin capping protein alpha-2 subunit	IDGQQTIIAcIESHQFQAK	80	63.0912	5.99365	4.306	2.85691
