# Supplementary material for: Nuclear lactate dehydrogenase A senses ROS to produce α-hydroxybutyrate for HPV-induced cervical tumor growth
Source: Nat Commun. 2018 Oct 24;9:4429. doi: 10.1038/s41467-018-06841-7 (PMC6200739; doi:10.1038/s41467-018-06841-7)
Supplement: Supplementary file 5 — Supplementary Data 2 [file 41467_2018_6841_MOESM5_ESM.xlsx]

## Sheet: 工作表1
Supplementary Table 2. HR HPV-type characterization of 66 cervical specimens.
Sample NO.	HR-HPV types	Sample NO.	HR-HPV types
HPV(-)-1	None	HPV(+)-1	16
HPV(-)-2	None	HPV(+)-2	16
HPV(-)-3	None	HPV(+)-3	16
HPV(-)-4	None	HPV(+)-4	16,35
HPV(-)-5	None	HPV(+)-5	16
HPV(-)-6	None	HPV(+)-6	16
HPV(-)-7	None	HPV(+)-7	11,16
HPV(-)-8	None	HPV(+)-8	16
HPV(-)-9	None	HPV(+)-9	16
HPV(-)-10	None	HPV(+)-10	16,18
HPV(-)-11	None	HPV(+)-11	16
HPV(-)-12	None	HPV(+)-12	16
HPV(-)-13	None	HPV(+)-13	16
HPV(-)-14	None	HPV(+)-14	16,51
HPV(-)-15	None	HPV(+)-15	16
HPV(-)-16	None	HPV(+)-16	16
HPV(-)-17	None	HPV(+)-17	16,18
HPV(-)-18	None	HPV(+)-18	16
HPV(-)-19	None	HPV(+)-19	16
HPV(-)-20	None	HPV(+)-20	16
HPV(-)-21	None	HPV(+)-21	16
HPV(-)-22	None	HPV(+)-22	16,45
HPV(-)-23	None	HPV(+)-23	16
HPV(-)-24	None	HPV(+)-24	16
HPV(-)-25	None	HPV(+)-25	16
HPV(-)-26	None	HPV(+)-26	16
HPV(-)-27	None	HPV(+)-27	16,52
		HPV(+)-28	16
		HPV(+)-29	16
		HPV(+)-30	16
		HPV(+)-31	16
		HPV(+)-32	16
		HPV(+)-33	16
		HPV(+)-34	16
		HPV(+)-35	16
		HPV(+)-36	16
		HPV(+)-37	16
		HPV(+)-38	16
		HPV(+)-39	18
