# Supplementary material for: Nuclear lactate dehydrogenase A senses ROS to produce α-hydroxybutyrate for HPV-induced cervical tumor growth
Source: Nat Commun. 2018 Oct 24;9:4429. doi: 10.1038/s41467-018-06841-7 (PMC6200739; doi:10.1038/s41467-018-06841-7)
Supplement: Supplementary file 6 — Supplementary Data 3 [file 41467_2018_6841_MOESM6_ESM.xlsx]

## Sheet: 工作表1
Supplementary Table 3. Quantitative RT-PCR primer sequences.
Primer name	Sequence 5'-3'	Specificity	Note
ACTB-F	TCATGAAGTGTGACGTGGACATC	Human	qRT-PCR
ACTB-R	CAGGAGGAGCAATGATCTTGATCT	Human
SOD1-F	CTCACTCTCAGGAGACCATTGC	Human
SOD1-R	CCACAAGCCAAACGACTTCCAG	Human
GPX1-F	GTGCTCGGCTTCCCGTGCAAC	Human
GPX1-R	CTCGAAGAGCATGAAGTTGGGC	Human
CAT-F	GTGCGGAGATTCAACACTGCCA	Human
CAT-R	CGGCAATGTTCTCACACAGACG	Human
GCLC-F	GGAAGTGGATGTGGACACCAGA	Human
GCLC-R	GCTTGTAGTCAGGATGGTTTGCG	Human
HMOX1-F	CCAGGCAGAGAATGCTGAGTTC	Human
HMOX1-R	AAGACTGGGCTCTCCTTGTTGC	Human
NQO1-F	CCTGCCATTCTGAAAGGCTGGT	Human
NQO1-R	GTGGTGATGGAAAGCACTGCCT	Human
PRDX5-F	TGATGCCTTTGTGACTGGCGAG	Human
PRDX5-R	CCAAAGATGGACACCAGCGAATC	Human
MYC-F	CCTGGTGCTCCATGAGGAGAC	Human
MYC-R	CAGACTCTGACCTTTTGCCAGG	Human
CCND1-F	TCTACACCGACAACTCCATCCG	Human
CCND1-R	TCTGGCATTTTGGAGAGGAAGTG	Human
CTNNB1-F	CACAAGCAGAGTGCTGAAGGTG	Human
CTNNB1-R	GATTCCTGAGAGTCCAAAGACAG	Human
SLC2A1-F	TTGCAGGCTTCTCCAACTGGAC	Human
SLC2A1-R	CAGAACCAGGAGCACAGTGAAG	Human
VEGFA-F	TTGCCTTGCTGCTCTACCTCCA	Human
VEGFA-R	GATGGCAGTAGCTGCGCTGATA	Human
IL-10-F	TCTCCGAGATGCCTTCAGCAGA	Human
IL-10-R	TCAGACAAGGCTTGGCAACCCA	Human
TGFB1-F	TACCTGAACCCGTGTTGCTCTC	Human
TGFB1-R	GTTGCTGAGGTATCGCCAGGAA	Human
SOD1-F	GACAGTGGGTGGAGTTTCGT	Human	ChIP-qPCR
SOD1-R	ACCATCTTAGCAACCTGCCT	Human
CAT-F	TCCCTGGCTGCTGGTTAATG	Human
CAT-R	GGCAGCCTTTTCCCAAACAG	Human
CTNNB1-F	TCATAGGCCGGTGTTGGTTT	Human
CTNNB1-R	TTGGGGTGAGACGCCTTTAG	Human
MYC-F	GCATCCACGAAACTTTGCCC	Human
MYC-R	GTCCTTGCTCGGGTGTTGTA	Human
